# Supplementary material for: BM-MSCs alleviate diabetic nephropathy in male rats by regulating ER stress, oxidative stress, inflammation, and apoptotic pathways
Source: Front Pharmacol. 2023 Nov 16;14:1265230. doi: 10.3389/fphar.2023.1265230 (PMC10690373; doi:10.3389/fphar.2023.1265230)
Supplement: Supplementary file 1 [file Table2.xlsx]

## Sheet: Sheet1
desmin
	Control	Diabetic	Treated
	1.13	3.898	0.6147
	1	3.4	0.7215
	0.87	3.35	0.4357
	1.06	3.15	0.63
	0.98	3.07	0.59
vimentin
	control	diabetic	treated
	1.15	5.73	0.97
	0.95	5.9	0.76
	0.85	4.9	1.12
	1.05	5.123	0.88
	0.97	4.86	0.75
nestin
	control	diabetic	treated
	1.13	5.78	1.55
	0.87	4.98	1.73
	0.98	6.91	1.34
	1.04	5.28	1.65
	0.95	6.49	1.92
il-1b
	control	diabetic	treated
	1.15	3.57	0.614
	0.85	4.22	0.62
	0.95	2.95	0.592
	1.02	3.67	0.78
	0.99	4.17	0.64
TNF-a
	control	diabetic	treated
	1.12	5.25	0.949
	0.88	5.8	1.1
	0.98	6.1	0.759
	1.03	5.98	0.77
	0.98	6.34	0.83
FAS
	control	diabetic	treated
	1.11	2.69	1.34
	0.89	3.67	1.45
	0.99	3.54	1.1
	1.12	3.87	1.39
	0.89	3.26	1.25
FAS-L
	control	diabetic	treated a
	1.15	3.75	1.05
	0.85	3.56	1.3
	0.99	3.45	1.25
	1.09	3.47	1.41
	0.93	3.86	1.581
Casp-3
	control	diabetic	treated
	1.125	4.65	0.725
	0.878	6.25	0.658
	0.97	5.25	0.724
	1.13	6.09	0.83
	0.88	5.71	0.771
BCL-2
	control	diabetic	treated
	1.05	0.31	0.74
	0.93	0.325	0.75
	1.02	0.42	0.83
	1.05	0.29	0.781
	0.97	0.335	0.834
BAX
	control	diabetic	treated
	1.13	5.23	1.85
	0.89	5.57	1.62
	0.98	6.23	1.34
	1.11	6.29	1.91
	0.899	5.67	1.591
ATF-3
	control	diabetic	treated
	1.15	4.53	5.56
	0.82	4.2	6.45
	1.03	4.1	5.97
	1.04	3.98	6.27
	0.971	4.26	6.19
ATF-4
	control	diabetic	treated
	1.12	4.8	2.05
	0.83	4.95	1.98
	1.05	5.32	2.25
	1.08	5.09	2.46
	0.931	4.81	2.19
ATF-6
	control	diabetic	treated
	1.13	4.85	2.214
	0.84	5.3	2.35
	1.03	5.41	1.9421
	0.97	5.28	2.49
	1.046	4.73	2.221
BIP
	control	diabetic	treated
	1.15	4.13	1.856
	0.82	4.5	1.97
	1.03	3.9	2.12
	0.99	3.79	2.25
	1.021	4.37	2.37
CHOP
	control	diabetic	treated
	1.05	4.78	0.52
	0.85	4.95	0.46
	1.1	5.3	0.357
	0.94	5.12	0.5441
	1.073	4.88	0.519
JNK
	control	diabetic	treated
	1.05	3.9	2.43
	0.82	4.2	1.96
	1.03	4.35	2.17
	1.12	3.871	2.18
	0.891	4.097	1.991
XBP-1
	control	diabetic	treated
	1	9.6	3.22
	0.85	9.1	4.25
	1.15	8.55	3.35
	0.87	8.67	3.497
	1.14	9.06	3.168
IL6
	control	diabetic	treated
	1.15	12.59	5.06
	0.88	9.78	5.23
	0.97	8.8	4.9
	0.93	9.25	5.07
	1.08	10.34	4.661
NF-Kb
	control	Diabetic	treated
	1.15	6.05	2.632
	0.8	6.23	2.19
	1.05	5.87	2.31
	0.96	5.18	2.07
	1.052	6.03	2.24
P53
	control	Diabetic	treated
	1.15	5.5	1.86
	1.02	6.7	2.14
	0.83	5.9	2.34
	1.05	6.18	2.61
	0.964	5.67	1.945
BAXBCL2
	control	diabetic	treated
	1.07619	16.871	2.5
	0.956989	17.1385	2.16
	0.960784	14.8333	1.61446
	1.03567	16.1579	2.15879
	0.987415	15.3379	1.84563
serum urea
	control	diabetic	treated	0	control b	diabetic b	treated b
	39.13	75.86	74.69		39.13	103.5	60.54
	35.8	85.6	75.63		35.8	140	55.27
	42.11	87.3	82.43		42.11	148	52.38
	45	79.6	76.5		45	107.5	56.8
	47.5	77.9	78.21		47.5	99.46	62.8
serum creat
	control	diabetic	treated	0	control b	diabetic b	treated b
	0.65	0.82	0.79		0.65	1.26	0.88
	0.7	0.71	0.73		0.7	1.24	0.79
	0.68	0.81	0.75		0.68	1.3	0.85
	0.58	0.69	0.71		0.58	1.35	0.65
	0.63	0.76	0.72		0.63	1.42	0.75
FBS
	control	diabetic	treated	a	control b	diabetic b	treated b
	110	330	326		88.95	459.5	168.96
	105	345	320		92.15	503.4	182.77
	95	563	430		75.96	506.3	175.99
	115	592	410		101	555	190
	112	489	600		95.5	563	189.15
	110	450	600		88.95	459.5	168.96
	105	597	586		92.15	503.4	182.77
	95	580	570		75.96	506.3	175.99
	115	600	598		101	555	190
	112	430	495		95.5	563	189.15
microalbumin
	control	diabetic	treated	a	control b	diabetic b	treated b
	18	27.2	26.5		18	29	19.5
	19	23.6	27.3		16	30	18.5
	13	25.6	25.9		13	35	17.8
	14	22.6	24.1		15	37	18
	12	20.59	26.1		12	30	19.28
	15	23.7	21.5		11	29	19
urine albumin
	control	diabetic	treated	a	control b	diabetic b	treated b
	11	48.8	45.5		10	81	32.7
	16	64.4	48.8		12	88.16	25.1
	12	59.9	52.5		16	78.89	15.9
	13	46.9	56.8		15	75.9	23.4
	14	52.7	39.5		11	72.8	22.7
	13	32.99	45.5		9	65.82	29.7
urine urea
	control	diabetic	treated	a	control b	diabetic b	treated b
	675	360	350		675	283	585
	602.25	310	320		585	220	570
	639	328	310		602.25	255	600
	615	312	300		619.5	230	630
	600	300	320		669	289	615
	585	310	315		685.5	285	592.5
urine volume 24 hr
	control	diabetic	treated	a	control b	diabetic b	treated b
	8	100	115		10	96	15
	9	90	85		11	85	25
	11	95	90		9	80	14
	10	110	96		8	90	20
	12	85	100		13	110	22
	8	120	110		12	109	25
urine creatinine excretion
	control	diabetic	treated	a	control b	diabetic b	treated b
	44.5	28	29.5		43.5	12	39
	37.5	27.36	25		40.7	14	38.5
	33.6	24.5	24.7		45.5	19.4	37.6
	41.5	25	23.8		43.3	18.6	38.4
	37	26	25.5		42.2	12.5	35.4
	39	27	26.7		40.6	14	33.6
weight gain
	Control	Diabetic	Treated
	115	-41	100
	145	-5	135
	149	45	134
	156	-1	140
	130	2	110
	143	-7	110
	130	-4	105
	135	-29	102
	90	-28	80
	95	-23	85
area % PCNA
	Control	Diabetic	Treated
	75	25	88
	82	29	91
	69	21	87
	85	30	85
	71	27	82
	83	23	89
	74	32	92
area % p53
	Control	Diabetic	Treated
	13	79	25
	10	82	23
	9	76	19
	12	89	18
	9	81	21
fibronectin
	Control	Diabetic	Treated
	1.05	7.15	3.152
	0.961	6.981	2.964
	1.15	6.312	2.7816
	0.86	7.051	3.127
	1.012	6.183	3.225
col-1
	Control	Diabetic	Treated
	0.94	8.451	4.126
	1.072	7.942	4.367
	0.991	8.065	3.941
	1.131	7.591	3.871
	0.882	6.972	4.029
a-SMA
	Control	Diabetic	Treated
	1.028	5.847	3.182
	0.9861	6.129	2.7618
	1.124	6.0378	3.0287
	0.8891	5.2971	2.8491
	0.997	5.4461	2.56179
24 hr creantinine clearance mg/dL
	control	diabetic	treated	a	control b	diabetic b	treated b
	0.380342	2.37127	2.98216		0.464744	1.13492	0.461648
	0.334821	2.40845	2.0215		0.444147	1.26644	0.846079
	0.377451	1.99546	2.05833		0.418199	1.42906	0.430065
	0.496887	2.76771	2.23474		0.414751	1.86111	0.820513
	0.489418	2.01937	2.45949		0.604718	1.37244	0.721111
